# Supplementary material for: Challenge of Naïve and Vaccinated Pigs with a Vaccine-Derived Recombinant Porcine Reproductive and Respiratory Syndrome Virus 1 Strain (Horsens Strain)
Source: Vaccines (Basel). 2021 Apr 22;9(5):417. doi: 10.3390/vaccines9050417 (PMC8143564; doi:10.3390/vaccines9050417)
Supplement: Supplementary file 1 [file vaccines-09-00417-s001.zip]

Archive with 1 entries (1 files):
- vaccines-1176453-supplementary.pdf
